# Supplementary material for: Application of Multispectral Imaging and Portable Spectroscopic Instruments to the Analysis of an Ancient Persian Illuminated Manuscript
Source: Sensors (Basel). 2021 Jul 23;21(15):4998. doi: 10.3390/s21154998 (PMC8348684; doi:10.3390/s21154998)
Supplement: Supplementary file 1 [file sensors-21-04998-s001.zip]

Archive with 1 entries (1 files):
- sensors-1277446-supplementary.pdf
